# Supplementary material for: Improving generation length estimates for the IUCN Red List
Source: PLoS One. 2018 Jan 25;13(1):e0191770. doi: 10.1371/journal.pone.0191770 (PMC5784970; doi:10.1371/journal.pone.0191770)
Supplement: S1 Data — (XLSX) [file pone.0191770.s004.xlsx]

## Sheet: Taxonomy
Order	Family	Subfamily	Genus	Species	Scientific_name	English_name	Notes
CETARTIODACTYLA	BOVIDAE	HIPPOTRAGINAE	Addax	nasomaculatus	Addax nasomaculatus	Addax
CETARTIODACTYLA	BOVIDAE	AEPYCEROTINAE	Aepyceros	melampus	Aepyceros melampus	Impala
CETARTIODACTYLA	BOVIDAE	ALCELAPHINAE	Alcelaphus	buselaphus	Alcelaphus buselaphus	Hartebeest
CETARTIODACTYLA	BOVIDAE	ANTILOPINAE	Ammodorcas	clarkei	Ammodorcas clarkei	Dibatag
CETARTIODACTYLA	BOVIDAE	ANTILOPINAE	Antidorcas	marsupialis	Antidorcas marsupialis	Springbok
CETARTIODACTYLA	BOVIDAE	ANTILOPINAE	Antilope	cervicapra	Antilope cervicapra	Blackbuck
CETARTIODACTYLA	BOVIDAE	ALCELAPHINAE	Beatragus	hunteri	Beatragus hunteri	Hirola
CETARTIODACTYLA	BOVIDAE	BOVINAE	Boselaphus	tragocamelus	Boselaphus tragocamelus	Nilgai
CETARTIODACTYLA	BOVIDAE	CEPHALOPHINAE	Cephalophus	adersi	Cephalophus adersi	Ader's duiker
CETARTIODACTYLA	BOVIDAE	CEPHALOPHINAE	Cephalophus	callipygus	Cephalophus callipygus	Peters' duiker
CETARTIODACTYLA	BOVIDAE	CEPHALOPHINAE	Cephalophus	dorsalis	Cephalophus dorsalis	Bay duiker
CETARTIODACTYLA	BOVIDAE	CEPHALOPHINAE	Cephalophus	harveyi	Cephalophus harveyi	Harvey's duiker	Not included in data analysis (missing from mammal phylogenetic tree)
CETARTIODACTYLA	BOVIDAE	CEPHALOPHINAE	Cephalophus	jentinki	Cephalophus jentinki	Jentink's duiker
CETARTIODACTYLA	BOVIDAE	CEPHALOPHINAE	Cephalophus	leucogaster	Cephalophus leucogaster	White-bellied duiker
CETARTIODACTYLA	BOVIDAE	CEPHALOPHINAE	Cephalophus	natalensis	Cephalophus natalensis	Natal Red duiker
CETARTIODACTYLA	BOVIDAE	CEPHALOPHINAE	Cephalophus	niger	Cephalophus niger	Black duiker
CETARTIODACTYLA	BOVIDAE	CEPHALOPHINAE	Cephalophus	nigrifrons	Cephalophus nigrifrons	Black-fronted duiker
CETARTIODACTYLA	BOVIDAE	CEPHALOPHINAE	Cephalophus	ogilbyi	Cephalophus ogilbyi	Ogilby's duiker
CETARTIODACTYLA	BOVIDAE	CEPHALOPHINAE	Cephalophus	rufilatus	Cephalophus rufilatus	Red-flanked duiker
CETARTIODACTYLA	BOVIDAE	CEPHALOPHINAE	Cephalophus	silvicultor	Cephalophus silvicultor	Yellow-backed duiker
CETARTIODACTYLA	BOVIDAE	CEPHALOPHINAE	Cephalophus	spadix	Cephalophus spadix	Abbott's duiker
CETARTIODACTYLA	BOVIDAE	CEPHALOPHINAE	Cephalophus	weynsi	Cephalophus weynsi	Weyns' duiker
CETARTIODACTYLA	BOVIDAE	CEPHALOPHINAE	Cephalophus	zebra	Cephalophus zebra	Zebra duiker
CETARTIODACTYLA	BOVIDAE	ALCELAPHINAE	Connochaetes	gnou	Connochaetes gnou	Black wildebeest
CETARTIODACTYLA	BOVIDAE	ALCELAPHINAE	Connochaetes	taurinus	Connochaetes taurinus	Common wildebeest
CETARTIODACTYLA	BOVIDAE	ALCELAPHINAE	Damaliscus	lunatus	Damaliscus lunatus	Tsessebe
CETARTIODACTYLA	BOVIDAE	ALCELAPHINAE	Damaliscus	pygargus	Damaliscus pygargus	Blesbok/bontebok
CETARTIODACTYLA	BOVIDAE	ANTILOPINAE	Dorcatragus	megalotis	Dorcatragus megalotis	Beira
CETARTIODACTYLA	BOVIDAE	ANTILOPINAE	Eudorcas	albonotata	Eudorcas albonotata	Mongalla gazelle	Not included in data analysis (missing from mammal phylogenetic tree)
CETARTIODACTYLA	BOVIDAE	ANTILOPINAE	Eudorcas	rufifrons	Eudorcas rufifrons	Red-fronted gazelle
CETARTIODACTYLA	BOVIDAE	ANTILOPINAE	Eudorcas	thomsonii	Eudorcas thomsonii	Thomson's gazelle
CETARTIODACTYLA	BOVIDAE	ANTILOPINAE	Eudorcas	tilonura	Eudorcas tilonura	Heuglin's gazelle	Not included in data analysis (species specific information unavailable as previously considered one species with Eudorcas thomsonii)
CETARTIODACTYLA	BOVIDAE	ANTILOPINAE	Gazella	arabica	Gazella arabica	Arabian gazelle	Not included in data analysis (the taxonomic validity of this species is questionable and has hence been listed as Data Deficient)
CETARTIODACTYLA	BOVIDAE	ANTILOPINAE	Gazella	bennettii	Gazella bennettii	Chinkara
CETARTIODACTYLA	BOVIDAE	ANTILOPINAE	Gazella	cuvieri	Gazella cuvieri	Cuvier's gazelle
CETARTIODACTYLA	BOVIDAE	ANTILOPINAE	Gazella	dorcas	Gazella dorcas	Dorcas gazelle
CETARTIODACTYLA	BOVIDAE	ANTILOPINAE	Gazella	gazella	Gazella gazella	Mountain gazelle
CETARTIODACTYLA	BOVIDAE	ANTILOPINAE	Gazella	leptoceros	Gazella leptoceros	Slender-horned gazelle
CETARTIODACTYLA	BOVIDAE	ANTILOPINAE	Gazella	marica	Gazella marica	Sand gazelle	Not included in data analysis (species specific information unavailable as previously considered one species with Gazella subgutturosa)
CETARTIODACTYLA	BOVIDAE	ANTILOPINAE	Gazella	spekei	Gazella spekei	Speke's gazelle
CETARTIODACTYLA	BOVIDAE	ANTILOPINAE	Gazella	subgutturosa	Gazella subgutturosa	Goitered gazelle
CETARTIODACTYLA	BOVIDAE	HIPPOTRAGINAE	Hippotragus	equinus	Hippotragus equinus	Roan antelope
CETARTIODACTYLA	BOVIDAE	HIPPOTRAGINAE	Hippotragus	niger	Hippotragus niger	Sable antelope
CETARTIODACTYLA	BOVIDAE	REDUNCINAE	Kobus	ellipsiprymnus	Kobus ellipsiprymnus	Waterbuck
CETARTIODACTYLA	BOVIDAE	REDUNCINAE	Kobus	kob	Kobus kob	Kob
CETARTIODACTYLA	BOVIDAE	REDUNCINAE	Kobus	leche	Kobus leche	Lechwe
CETARTIODACTYLA	BOVIDAE	REDUNCINAE	Kobus	megaceros	Kobus megaceros	Nile lechwe
CETARTIODACTYLA	BOVIDAE	REDUNCINAE	Kobus	vardonii	Kobus vardonii	Puku
CETARTIODACTYLA	BOVIDAE	ANTILOPINAE	Litocranius	walleri	Litocranius walleri	Gerenuk
CETARTIODACTYLA	BOVIDAE	ANTILOPINAE	Madoqua	guentheri	Madoqua guentheri	Guenther's dik-dik
CETARTIODACTYLA	BOVIDAE	ANTILOPINAE	Madoqua	kirkii	Madoqua kirkii	Kirk's dik-dik
CETARTIODACTYLA	BOVIDAE	ANTILOPINAE	Madoqua	piacentinii	Madoqua piacentinii	Silver dik-dik
CETARTIODACTYLA	BOVIDAE	ANTILOPINAE	Madoqua	saltiana	Madoqua saltiana	Salt's dik-dik
CETARTIODACTYLA	BOVIDAE	ANTILOPINAE	Nanger	dama	Nanger dama	Dama gazelle
CETARTIODACTYLA	BOVIDAE	ANTILOPINAE	Nanger	granti	Nanger granti	Grant's gazelle
CETARTIODACTYLA	BOVIDAE	ANTILOPINAE	Nanger	soemmerringii	Nanger soemmerringii	Soemmerring's gazelle
CETARTIODACTYLA	BOVIDAE	ANTILOPINAE	Neotragus	batesi	Neotragus batesi	Bate's pygmy antelope
CETARTIODACTYLA	BOVIDAE	ANTILOPINAE	Neotragus	pygmaeus	Neotragus pygmaeus	Royal antelope
CETARTIODACTYLA	BOVIDAE	ANTILOPINAE	Nesotragus	moschatus	Nesotragus moschatus	Suni
CETARTIODACTYLA	BOVIDAE	ANTILOPINAE	Oreotragus	oreotragus	Oreotragus oreotragus	Klipspringer
CETARTIODACTYLA	BOVIDAE	HIPPOTRAGINAE	Oryx	beisa	Oryx beisa	Beisa/fringe-eared oryx
CETARTIODACTYLA	BOVIDAE	HIPPOTRAGINAE	Oryx	dammah	Oryx dammah	Scimmitar-horned oryx
CETARTIODACTYLA	BOVIDAE	HIPPOTRAGINAE	Oryx	gazella	Oryx gazella	Gemsbok
CETARTIODACTYLA	BOVIDAE	HIPPOTRAGINAE	Oryx	leucoryx	Oryx leucoryx	Arabian oryx
CETARTIODACTYLA	BOVIDAE	ANTILOPINAE	Ourebia	ourebi	Ourebia ourebi	Oribi
CETARTIODACTYLA	BOVIDAE	PELEINAE	Pelea	capreolus	Pelea capreolus	Grey rhebok
CETARTIODACTYLA	BOVIDAE	CEPHALOPHINAE	Philantomba	maxwellii	Philantomba maxwellii	Maxwell's duiker
CETARTIODACTYLA	BOVIDAE	CEPHALOPHINAE	Philantomba	monticola	Philantomba monticola	Blue duiker
CETARTIODACTYLA	BOVIDAE	CEPHALOPHINAE	Philantomba	walteri	Philantomba walteri	Walter's duiker	Not included in data analysis (new species with no current information)
CETARTIODACTYLA	BOVIDAE	ANTILOPINAE	Procapra	gutturosa	Procapra gutturosa	Mongolian gazelle
CETARTIODACTYLA	BOVIDAE	ANTILOPINAE	Procapra	picticaudata	Procapra picticaudata	Tibetan gazelle
CETARTIODACTYLA	BOVIDAE	ANTILOPINAE	Procapra	przewalskii	Procapra przewalskii	Przewalski's gazelle
CETARTIODACTYLA	BOVIDAE	ANTILOPINAE	Raphicerus	campestris	Raphicerus campestris	Steenbok
CETARTIODACTYLA	BOVIDAE	ANTILOPINAE	Raphicerus	melanotis	Raphicerus melanotis	Cape grysbok
CETARTIODACTYLA	BOVIDAE	ANTILOPINAE	Raphicerus	sharpei	Raphicerus sharpei	Sharpe's grysbok
CETARTIODACTYLA	BOVIDAE	REDUNCINAE	Redunca	arundinum	Redunca arundinum	Southern reedbuck
CETARTIODACTYLA	BOVIDAE	REDUNCINAE	Redunca	fulvorufula	Redunca fulvorufula	Mountain reedbuck
CETARTIODACTYLA	BOVIDAE	REDUNCINAE	Redunca	redunca	Redunca redunca	Bohor reedbuck
CETARTIODACTYLA	BOVIDAE	ANTILOPINAE	Saiga	tatarica	Saiga tatarica	Saiga
CETARTIODACTYLA	BOVIDAE	CEPHALOPHINAE	Sylvicapra	grimmia	Sylvicapra grimmia	Common duiker
CETARTIODACTYLA	BOVIDAE	BOVINAE	Tetracerus	quadricornis	Tetracerus quadricornis	Chousingha/Four-horned antelope
CETARTIODACTYLA	BOVIDAE	BOVINAE	Tragelaphus	angasii	Tragelaphus angasii	Nyala
CETARTIODACTYLA	BOVIDAE	BOVINAE	Tragelaphus	buxtoni	Tragelaphus buxtoni	Mountain nyala
CETARTIODACTYLA	BOVIDAE	BOVINAE	Tragelaphus	derbianus	Tragelaphus derbianus	Giant eland
CETARTIODACTYLA	BOVIDAE	BOVINAE	Tragelaphus	eurycerus	Tragelaphus eurycerus	Bongo
CETARTIODACTYLA	BOVIDAE	BOVINAE	Tragelaphus	imberbis	Tragelaphus imberbis	Lesser kudu
CETARTIODACTYLA	BOVIDAE	BOVINAE	Tragelaphus	oryx	Tragelaphus oryx	Common eland
CETARTIODACTYLA	BOVIDAE	BOVINAE	Tragelaphus	scriptus	Tragelaphus scriptus	Bushbuck
CETARTIODACTYLA	BOVIDAE	BOVINAE	Tragelaphus	spekii	Tragelaphus spekii	Sitatunga
CETARTIODACTYLA	BOVIDAE	BOVINAE	Tragelaphus	strepsiceros	Tragelaphus strepsiceros	Greater kudu
CETARTIODACTYLA	ANTILOCAPRIDAE	ANTILOCAPRIDAE	Antilocapra	americana	Antilocapra americana	Pronghorn	Additional species covered by the ASG's remit
CETARTIODACTYLA	CAMELIDAE	CAMELIDAE	Camelus	ferus	Camelus ferus	Wild Bactrian camel	Additional species covered by the ASG's remit
CETARTIODACTYLA	TRAGULIDAE	TRAGULIDAE	Hyemoschus	aquaticus	Hyemoschus aquaticus	Water chevrotain	Additional species covered by the ASG's remit
CETARTIODACTYLA	BOVIDAE	Pantholopinae	Pantholops	hodgsonii	Pantholops hodgsonii	Chiru/Tibetan antelope	Additional species covered by the ASG's remit
CETARTIODACTYLA	BOVIDAE	BOVINAE	Syncerus	caffer	Syncerus caffer	African buffalo	Additional species covered by the ASG's remit

## Sheet: Parameters
Scientific_name	AFR_d	DATA_AFR_d	ALRw_d	DATA_ALRw_d	ALRc_d	DATA_ALRc_d	Gestation_length_d	DATA_Gestation_length_d	Adult_body_mass_kg	DATA_Adult_body_mass_kg
Addax nasomaculatus	1347; 987-1359 (1173); 950.5; 806; 971.5-1182 (1076.8)	AnAge; ADW; UU; MA	6935	UU	10220; 10220; 9234.5; 9125-10220	MotW; AnAge; ADW; MA	257-270; 282; 257-264; 258.5; 241.5-269.5	MotW; AnAge; ADW; UU; MA	94.7	PanTHERIA
Aepyceros melampus	925-935 (930); 654; 741.5-747.5 (744.5); 562.7-577.9 (570.3); 736.5-743.5 (740)	MotW; AnAge; ADW; UU; MA	5475; 4380-5110	UU; MA	9344; 9125	AnAge; MA	195-205; 198; 194-200; 197.7-212.9; 189-196	MotW; AnAge; ADW; UU; MA	52.3	PanTHERIA
Alcelaphus buselaphus	977; 790.8-973.3 (882.1); 699.6-973.3 (836.5)	AnAge; UU; MA	7300; 6935; 5475	ADW; UU; MA	8212.5; 8030-8395	AnAge; MA	247; 214-242; 243.3; 243.3	AnAge; ADW; UU; MA	164	PanTHERIA
Ammodorcas clarkei	547.5-730; 569-751.5 (660.3)	MotW; ADW					197.7-212.9; 204; 204; 182.5-212.9	MotW; AnAge; ADW; MA	28	PanTHERIA
Antidorcas marsupialis	380.2-425.8 (403); 381; 357.5	MotW; AnAge; MA			7227; 6935; 7227	AnAge; ADW; MA	197.7-212.9; 168; 121.7-182.5; 175	MotW; AnAge; ADW; MA	33.2	PanTHERIA
Antilope cervicapra	577.9-669.2 (623.5); 634	MotW; AnAge	3650-4380; 5475-6570	UU; ADW	8723.5; 6570	AnAge; UU	152.1; 168; 152.1-182.5; 152.1-182.5	MotW; AnAge; ADW; UU	35.9	PanTHERIA
Beatragus hunteri	942.9-1338.3 (1140.6); 730-1095 (912.5)	ADW; MA			5548; 3723; 5548	AnAge; ADW; MA	283; 212.9-243.3; 228.1-243.3; 227-242	AnAge; ADW; UU; MA	78.6	PanTHERIA
Boselaphus tragocamelus	973-977 (975)	MotW	4380-4745	MotW	7300-7665; 7920.5	MotW; AnAge	243-247; 240-258	MotW; ADW	181	PanTHERIA
Cephalophus adersi									9.25	PanTHERIA
Cephalophus callipygus	848.3	MA					240; 240	MotW; UU	18.8	PanTHERIA
Cephalophus dorsalis	785.5; 814; 787.5; 785.5	MotW; AnAge; UU; MA			5840; 6387.5; 6205; 6205-6570	MotW; AnAge; UU; MA	238; 236; 240; 238	MotW; AnAge; UU; MA	20	PanTHERIA
Cephalophus harveyi									14.5	PanTHERIA
Cephalophus jentinki					7665; 7665; 7665	MotW; AnAge; MA	243.3	UU	67.5	PanTHERIA
Cephalophus leucogaster							182.5	MA	13	PanTHERIA
Cephalophus natalensis	577.9-942.9 (760.4)	MA	2920-3285	MA	5475; 5548; 5475	MotW; AnAge; MA	210; 213; 212.9	MotW; AnAge; MA	12	PanTHERIA
Cephalophus niger	486.7-577.9 (532.3); 577.9	ADW; UU	3650-4380	ADW	5110; 5402; 5110; 5110	MotW; AnAge; UU; MA	128; 212.9; 212.9	AnAge; ADW; UU	18.9	PanTHERIA
Cephalophus nigrifrons					6205; 6533.5; 7300	MotW; AnAge; MA			14.2	PanTHERIA
Cephalophus ogilbyi									18.2	PanTHERIA
Cephalophus rufilatus	770.5-792.5 (781.5); 500; 496.8-518.8 (507.8); 787.5-792.5 (790); 790.8-812.8 (801.8)	MotW; AnAge; ADW; UU; MA			5475; 5548; 5475	MotW; AnAge; UU	223-245; 230; 223-245; 240-245; 223-245	MotW; AnAge; ADW; UU; MA	12	PanTHERIA
Cephalophus silvicultor	486.7-577.9 (532.3); 486.7-577.9 (532.3); 424.8-675 (549.9)	ADW; UU; MA	3650-4380; 3650-4380; 6570	ADW; UU; MA	8030; 8212.5	MotW; AnAge	151-282; 165; 212.9; 212.9; 210-282; 151-310	MotW; AnAge; ADW; UU; MA; MA	61.3	PanTHERIA
Cephalophus spadix									56.5	PanTHERIA
Cephalophus weynsi					5475; 5548; 5475	MotW; AnAge; MA			17	PanTHERIA
Cephalophus zebra	951-959 (955)	UU			4015-4745; 4745; 4015-4745; 4745	MotW; AnAge; UU; MA	221-229; 227; 221-229; 221-229; 190-245; 221-229	MotW; AnAge; ADW; UU; MA; MA	15.4	PanTHERIA
Connochaetes gnou	745.2; 1022; 790.8-988.5 (889.7); 790.8-1171 (980.9); 730-745.2 (737.6)	MotW; AnAge; ADW; UU; MA	7300; 7300	ADW; UU	7957; 7300	AnAge	258.5; 259; 243.3-258.5; 243.3-258.5; 258.5	MotW; AnAge; ADW; UU; MA	154	PanTHERIA
Connochaetes taurinus	980; 664; 699.6-760.5 (730); 790.8-1171 (980.9); 1095	MotW; AnAge; ADW; UU; MA	7300; 7300; 7044.5; 4380-5110	ADW; UU; MA; MA	8869.5; 8869.5	AnAge; MA	250; 253; 212.9-273.8; 243.3-258.5; 243.3	MotW; AnAge; ADW; UU; MA	196	PanTHERIA
Damaliscus lunatus	877; 1333; 730-790.8 (760.4); 775.6-973.3 (874.5); 973.3-1338.3 (1155.8)	AnAge; MotW + AnAge (gestation); ADW; UU; MA	5475; 4380-5475	AnAge; UU	8614	AnAge	238; 243.3; 228.1-243.3; 243.3	AnAge; ADW; UU; MA	131	PanTHERIA
Damaliscus pygargus	1155.8; 950; 1140.6-1171 (1155.8); 1061.3-1152.5 (1106.9)	MotW; AnAge; UU; MA	6205; 6205	ADW; UU	8395; 5687.9-7300	AnAge; MA	243; 243.3; 228.1-258.5; 240	AnAge; ADW; UU; MA	76.7	PanTHERIA
Dorcatragus megalotis							182.5; 182.5; 182.5	MotW; UU; MA	10.9	PanTHERIA
Eudorcas albonotata									25	PanTHERIA
Eudorcas rufifrons	457.8-462.8 (460.3); 457.8-462.8 (460.3); 457.8-471.8 (464.8)	MotW; UU; MA	4380	MotW	5292.5; 5292.5; 5292.5	AnAge; UU; MA	184-189; 175; 184-189; 184-198	MotW; AnAge; UU; MA	27	PanTHERIA
Eudorcas thomsonii	384-544 (464); 535; 547.5	MotW; AnAge; MA	4015	MA	7300; 7300	AnAge; MA	180; 170; 182.5; 180	MotW; AnAge; ADW; MA	22.6	PanTHERIA
Gazella bennettii	517.1-532.3 (524.7)	ADW			4490; 4490	AnAge; ADW	152.1-167.3	ADW	18.9	PanTHERIA
Gazella cuvieri	342-349 (345.5); 520; 212.9	MotW; AnAge; UU			6570; 6534; 6570	MotW; AnAge; MA	160; 171; 160; 161-180	MotW; AnAge; UU; MA	25	PanTHERIA
Gazella dorcas	912; 456.3; 346-929 (637.5)	AnAge; UU; MA	4563; 4563; 1971-3285	ADW; UU; MA	8651; 6242; 8395	AnAge; ADW; MA	182.5; 182; 182.5; 182.5	MotW; AnAge; ADW; MA	15.5	PanTHERIA
Gazella gazella	545-910 (727.5); 656; 727.5-1275 (1001.3)	MotW; AnAge; ADW	2920-4380	ADW	6679.5; 4380-5475	AnAge; ADW	180; 180; 180	MotW; AnAge; ADW	21.2	PanTHERIA
Gazella leptoceros	308-321 (314.5); 333; 338.5-442.8 (390.7); 338.5-442.8 (390.7)	MotW; AnAge; UU; MA	5110; 5110	MotW; UU	5329; 5329	AnAge; MA	156-169; 176; 156-169; 156-169	MotW; AnAge; UU; MA	24.3	PanTHERIA
Gazella spekei	649-670 (659.5); 708; 456.3-486.7 (471.5)	MotW; AnAge; UU	4380	UU	5110	AnAge	169-190; 197; 182.5-212.9; 169-190	MotW; AnAge; UU; MA	20	PanTHERIA
Gazella subgutturosa	821; 425.8-456.3 (441.1)	AnAge; UU	4380; 3650-4380	AnAge; UU	5949.5	AnAge	175; 152-182.5	AnAge; UU	26.7	PanTHERIA
Hippotragus equinus	1006-1017 (1011.5); 1014; 1233.3-1315.2 (1274.3); 998-1016 (1007)	MotW; AnAge; ADW; UU; MA	6935; 6205; 6205	AnAge; ADW; UU	9454; 9125	AnAge; MA	276-287; 284; 260-281; 268-280; 268-286	MotW; AnAge; UU; MA	260	PanTHERIA
Hippotragus niger	970-1010 (990); 1039; 1171.5-1184.5 (1178); 1003.8-1368.8 (1186.3); 1152.5-1184.5 (1168.5)	MotW; AnAge; ADW; UU; MA	5840; 6205	ADW; UU	8103; 7227; 8121	AnAge; ADW; MA	240-280; 271; 259-272; 273.8; 240-248; 259-272	MotW; AnAge; ADW; UU; MA; MA	234	PanTHERIA
Kobus ellipsiprymnus	1035; 1338.3-1353.5 (1345.9); 623.5-699.6 (661.6); 888.3	AnAge; ADW; UU; MA	4015; 6570; 6570; 4563	MotW; UU; MA; MA	7300; 10950; 6570-6826; 10950	MotW; AnAge; ADW; MA	243.3; 264; 243.3-258.5; 258.5-273.8; 280	MotW; AnAge; ADW; UU; MA	202	PanTHERIA
Kobus kob	654; 623.5-669.2 (646.4); 628.4-665.8 (647.1)	AnAge; UU; MA			7993.5; 6205; 7300	AnAge; ADW; MA	251; 273.8; 228.1-273.8; 233-240	AnAge; ADW; UU; MA	79.5	PanTHERIA
Kobus leche	942.9-1338.3 (1140.6); 1127; 760.4-790.8 (775.6); 760.4-790.8 (775.6); 958.1	MotW; AnAge; ADW; UU; MA	5475; 5475; 5475	AnAge; ADW; UU	9271; 9125	AnAge; MA	212.9-243.3; 229; 212.9-243.3; 212.9-243.3; 228.1	MotW; AnAge; ADW; UU; MA	87.4	PanTHERIA
Kobus megaceros	787.9-898.3 (843.1); 965; 965.5; 808.9	MotW; AnAge; ADW; MA	3650; 3650-4198	AnAge; ADW; UU	7665; 7701.5; 6935; 7665	MotW; AnAge; ADW; MA	210-290; 235; 235.5; 240; 231	MotW; AnAge; ADW; UU; MA	85.2	PanTHERIA
Kobus vardonii	608.3-669.1 (638.7); 608.3-669.1 (638.7); 638.3-1003.3 (820.8)	ADW; UU; MA	6205; 6205	ADW; UU			243.3; 243.3; 243.3; 243.3	MotW; ADW; UU; MA	71	PanTHERIA
Litocranius walleri	532.3-547.5 (539.9); 563; 530-895 (712.5); 562.7-577.9 (570.3); 561-568 (564.5)	MotW; AnAge; ADW; UU; MA	3650-4380; 2555-2920	ADW; MA	6314.5; 4745; 6205	AnAge; ADW; MA	197.7-212.9; 204; 165; 197.7-212.9; 196-203	MotW; AnAge; ADW; UU; MA	38.5	PanTHERIA
Madoqua guentheri	535-545 (540)	MA	1095-1460; 2555-2920	MA; MA	6387.5; 6205	AnAge; MA	170-180; 178; 170-180; 170-180	MotW; AnAge; ADW; MA	4.59	PanTHERIA
Madoqua kirkii	385; 351.5-356.5 (354); 334.6-425.8 (380.2); 348.5-417.3 (382.9)	AnAge; ADW; UU; MA	3650; 3650	UU; MA	6314.5; 5840-6205	AnAge; MA	172; 169-174; 152.1-182.5; 166-174	AnAge; ADW; UU; MA	4.77	PanTHERIA
Madoqua piacentinii									2.5	PanTHERIA
Madoqua saltiana	365-425.8 (395.4)	MotW + ADW					182.5	ADW	3.38	PanTHERIA
Nanger dama	784-835 (809.5); 714.8-912.5 (813.7); 471.5-562.7 (517.1); 927.7	MotW; ADW; UU; MA	4380; 4380; 4380	MotW; ADW; UU	7044.5; 6935; 6935	AnAge; ADW; MA	174-225; 208; 167.3-182.5; 197.7; 197.7	MotW; AnAge; ADW; UU; MA	70.4	PanTHERIA
Nanger granti	408-649 (528.5); 447; 736.5; 745.5-746.5 (746)	MotW; AnAge; ADW; MA			7190.5; 6935	AnAge; MA	198-199; 196; 189; 198-199	MotW; AnAge; ADW; MA	55	PanTHERIA
Nanger soemmerringii	735-780 (757.5); 830; 745.5; 745.5	MotW; AnAge; UU; MA	5110	MotW	5657.5; 5475	MotW; MA	195-210; 190; 198; 198	MotW; AnAge; UU; MA	41	PanTHERIA
Neotragus batesi	696.7; 696.7	MotW; MA					210; 180	MotW; ADW	2.95	PanTHERIA
Neotragus pygmaeus					4380; 4052; 2434	MotW; AnAge; MA	c.210; 183	MotW; AnAge	3.88	PanTHERIA
Nesotragus moschatus	363; 365-730 (547.5); 547.5-730 (638.8); 589; 474	AnAge; ADW; UU; MA; MA			4927.5; 3650; 4745	AnAge; UU; MA	180; 180; 182.5; 182.5; 171-192	MotW; AnAge; ADW; UU; MA	5.6	PanTHERIA
Oreotragus oreotragus	561; 395.4; 547.5	AnAge; ADW; UU	5475	UU	9453.5; 6570	AnAge; ADW	150-225; 196; 182.5; 182.5; 152.1	MotW; AnAge; ADW; UU; MA	13.4	PanTHERIA
Oryx beisa	806-1003.8 (904.9); 806-1034.2 (920.1); 1069-1289 (1179)	MotW; UU; MA			8395; 6570	MotW; UU	258.5-273.8; 258.5-304.2; 255-259	MotW; UU; MA	201	PanTHERIA
Oryx dammah	577.9-1171 (874.5); 886; 790.8-988.5 (889.7); 526.2-1095.3 (810.7)	MotW; AnAge; UU; MA	7300; 7300	UU; MA	10950; 10038	MotW; AnAge	243.3-258.5; 247; 243.3-258.5; 243.3-258.5; 222-257; 258-274	MotW; AnAge; ADW; UU; MA (captive); MA (wild)	197	PanTHERIA
Oryx gazella	820; 988.5; 1140.6-1262.3 (1201.4)	AnAge; ADW	6570	ADW	8687; 8030; 8760	AnAge; ADW; MA	258.5; 270; 258.5; 258.5	MotW; AnAge; ADW; MA	186	PanTHERIA
Oryx leucoryx	1152.5-1517.5 (1335); 1037 (f only); 806-1003.8 (904.9)	MotW; AnAge; UU			7300; 7592; 7300	MotW; AnAge; UU	240; 243; 243.3; 258.5-273.8	MotW; AnAge; ADW; UU	74.7	PanTHERIA
Ourebia ourebi	497; 486.7-517.1 (501.9); 410.6-547.5 (479)	AnAge; ADW; MA	2920-3650	AnAge	5803.5; 5110; 5110-5840	AnAge; ADW; MA	210; 193; 182.5-212.9; 197.7-212.9	MotW; AnAge; ADW; MA	17.1	PanTHERIA
Pelea capreolus	699.6-942.9 (821.3); 808.5-899.8 (854.1); 699.6; 747.8	MotW; ADW; UU; MA	3650; 3650; 2920-3650	AnAge; ADW; UU	4380; 4489.5; 4380	MotW; AnAge; MA	212.9; 261; 261; 212.9; 261.1	MotW; AnAge; ADW; UU; MA	22.5	PanTHERIA
Philantomba maxwellii	509.2-570 (539.6); 850; 1215; 393.8-485 (439.4); 302.5-578 (440.3)	MotW; AnAge; ADW; UU; MA	3650-4380	UU	6570; 6679.5; 3650; 3650	MotW; AnAge; ADW; MA	205; 120; 120; 120; 120-213	MotW; AnAge; ADW; UU; MA	8.44	PanTHERIA
Philantomba monticola	680; 469.8-581 (525.4); 501.9-593.1 (547.5); 302.5-722.1 (512.3)	AnAge; ADW; MA	4380; 4380; 3650-4380	AnAge; ADW; UU	5803.5; 5840; 5840	AnAge; ADW; MA	193; 196-216; 228.1; 120-205	AnAge; ADW; UU; MA	4.86	PanTHERIA
Procapra gutturosa	745.2-760.4 (752.8); 717; 760.4	MotW; AnAge; ADW	3468 (f); 2555	ADW; UU	4380	AnAge	197.7-212.9; 185; 212.9; 185	MotW; AnAge; ADW; UU	28.1	PanTHERIA
Procapra picticaudata							167.3-182.5	MotW	23	PanTHERIA
Procapra przewalskii	897.3-912.5; 714.8-730 (722.4)	MotW; ADW	2920	ADW			167.3-182.5; 167.3-182.5	MotW; ADW	27.5	PanTHERIA
Raphicerus campestris	435; 352.5-382.9 (367.7); 382.9	AnAge; UU; MA			3394.5; 3650-4380; 3285	AnAge; UU; MA	166-177; 197; 168-177; 170; 170	MotW; AnAge; ADW; UU; MA	11.6	PanTHERIA
Raphicerus melanotis	517.1-790.8 (654)	MA					c.192; 180; 177-215	MotW; ADW; MA	10.4	PanTHERIA
Raphicerus sharpei	350.5-787.9 (569.2)	ADW					168-210; 212.9	ADW; MA	9.33	PanTHERIA
Redunca arundinum	942.9-973.3 (958.1); 598; 608.3-730 (669.2); 699.6-1064.6 (882.1)	ADW; UU; MA; MA	1825-3650	MA	5840; 6132; 6113.8	MotW; AnAge; MA	233; 224; 212.9-243.3; 233; 228.1	MotW; AnAge; ADW; UU; MA	57.7	PanTHERIA
Redunca fulvorufula	783.5-981 (882.3); 604; 517.1-973.3 (745.2); 517.1-973.3 (745.2); 600.9-738 (669.4)	MotW; AnAge; ADW; UU; MA	4380; 4502	ADW; MA	5110; 5475; 5475	MotW; AnAge; MA	236-251; 216; 243.3; 243.3; 235.9-251.3	MotW; AnAge; ADW; UU; MA	28.9	PanTHERIA
Redunca redunca	730; 593.1-1011.1 (802.1); 577.9-608.3 (593.1); 590	AnAge; ADW; UU; MA	3650	UU	3893.3; 3905.5	MotW; MA	228; 228.1; 212.9-243.3; 225	AnAge; ADW; UU; MA	42.7	PanTHERIA
Saiga tatarica	320.5-381.3 (350.9); 483; 365-395.4 (380.2); 383.3	MotW; AnAge; ADW; UU	2190-3650	UU			138; 152; 152.1; 140	MotW; AnAge; ADW; UU	37.4	PanTHERIA
Sylvicapra grimmia	429.3-581 (505.2); 420; 365-486.7 (425.9); 425.8-517.1 (471.5); 447.5-535.4 (491.4)	MotW; AnAge; ADW; UU; MA	5110	UU	5110-5475; 5621; 4380-5219.5	MotW; AnAge; ADW	186-216; 165; 121.7-212.9; 182.5-212.9; 189-216	MotW; AnAge; ADW; UU; MA	15.5	PanTHERIA
Tetracerus quadricornis	638.8; 577	MotW; AnAge	3650; 3650	MotW; ADW	6351; 3650	AnAge; ADW	243.3; 212; 231-246	MotW; AnAge; ADW	19.1	PanTHERIA
Tragelaphus angasii	684.3-866.8 (775.6); 676; 645.8-828.3 (737.1)	MotW; AnAge; MA	4380-5110; 5110; 5110	MA; MotW; MA	6752.5; 6752.5; 5779.2	MotW; AnAge; MA	258.5; 224; 223-255.5; 220	MotW; AnAge; ADW; MA	87	PanTHERIA
Tragelaphus buxtoni	973.3-1368.8 (1171.1); 973.3-1003.8 (988.5)	MotW; MA					243.3-273.8; 243.3-273.8; 243.3-273.8	MotW; ADW; MA	215	PanTHERIA
Tragelaphus derbianus	1371; 729.3-1003 (866.2)	AnAge; MA	5475-7300	MotW	7409.5; 7409.5	AnAge; ADW	243.3-273.8; 243.3-273.8; 273	MotW; ADW; MA	643	PanTHERIA
Tragelaphus eurycerus	1094; 1194.5-1199.5 (1197)	AnAge; MA			7665; 7993.5; 9125	MotW; AnAge; MA	273.8; 288; 282-285; 282-287	MotW; AnAge; ADW; MA	268	PanTHERIA
Tragelaphus imberbis	739; 775.6-790.8 (783.2); 684.4-790.8 (737.6); 699.6; 589-785.5 (687.3)	MotW; AnAge; ADW; UU; MA	2920-3650; 3650; 2920-3650	MotW; ADW; MA	6570; 7227; 5475; 5110-6935	MotW; AnAge; ADW; MA	228.1-243.3; 235; 228.1-243.3; 243.3; 224-238	MotW; AnAge; ADW; UU; MA	93.3	PanTHERIA
Tragelaphus oryx	863; 730.1-1368.8 (1049.5); 820.5-1459.3 (1139.9)	AnAge; UU; MA	5475-7300; 5110-6205	MotW; MA	9526.5; 8614; 9125-9490	AnAge; ADW; MA	243.3-273.8; 274; 276.8; 273.8; 273	MotW; AnAge; ADW; UU; MA	561	PanTHERIA
Tragelaphus scriptus	684; 545; 600.8-759.9 (680.4)	AnAge; ADW; MA	4380-4745	MA	5584.5; 6113.8	AnAge; MA	188; 180; 175-182	AnAge; ADW; MA	43.3	PanTHERIA
Tragelaphus spekii	643; 612; 677.9-952.9 (815.4); 898-1080.5 (989.3); 1022	AnAge; ADW; UU; MA (Maya Nord); MA (Mbeli)	4015	MA	8249; 7665-8030	AnAge; MA	228.1-243.3; 242; 247; 212.9; 168-238	MotW; AnAge; ADW; UU; MA	75	PanTHERIA
Tragelaphus strepsiceros	745; 1003.8-1368.8 (1186.3); 669.2-912.6 (790.9); 1095	AnAge; ADW; UU; MA	2555-5475; 5475	MotW; MA	8577.5; 8577.5; 8395; 8030	MotW; AnAge; ADW; MA	273.8; 228; 273.8; 212.9-273.8; 259-271	MotW; AnAge; ADW; UU; MA	205	PanTHERIA
Antilocapra americana	782; 738.7; 706.3-736.7 (721.5)	AnAge; ADW; UU	3650; 3650; 2555-3650	AnAge; ADW; UU	5657.5	AnAge	235; 252; 250	AnAge; ADW; UU	46.9	PanTHERIA
Camelus ferus	1485-1525 (1505); 1673; 1580.4-2190.4 (1885.4); 1460-1885.8 (1672.9)	MotW; AnAge; ADW; UU	14600	UU	12775; 12921; 18250	MotW; AnAge; ADW	390-430; 395; 395.4; 365-425.8	MotW; AnAge; ADW; UU	547	PanTHERIA
Hyemoschus aquaticus	395.5-1064.6 (730.1); 578; 456.3-1064.6 (760.5); 486.7-1003.7 (745.2); 828.3-950 (889.2)	MotW; AnAge; ADW; UU; MA	2920-4745; 5110; 4745-5110; 2920-4745	MotW; AnAge; ADW; UU			121.7-273.8; 175; 182.5-273.8; 212.9; 220	MotW; AnAge; ADW; UU; MA	10.8	PanTHERIA
Pantholops hodgsonii	730-1110.2 (920.1); 760.4-1155.8 (958.1); 730-1095 (912.5)	MotW; ADW; UU	2920; 3650-5475	ADW; UU			182.5-197.7; 212.9-243.3; 182.5	MotW; ADW; UU	32.5	PanTHERIA
Syncerus caffer	1806; 2165; 1617.5-2165 (1891.3); 1460-1825 (1642.5)	AnAge; ADW; UU; MA	6570-7300; 6570; 6570; 6570-7300; 7300	MotW; AnAge; ADW; UU; MA	10950; 10877; 10767.5; 10585; 10585	MotW; AnAge; ADW; UU; MA	349.8; 331; 340; 340; 340	MotW; AnAge; ADW; UU; MA	593	PanTHERIA

## Sheet: AFR
Scientific_name	AFR_d_1	AFR_d_2	AFR_d_3	AFR_d_4	AFR_d_5	AFR_d_median	AFR_Y_median	N
Addax nasomaculatus	1347	1173	950.5	806		1062	2.90959	4
Aepyceros melampus	930	654	744.5	570.3		700	1.91781	4
Alcelaphus buselaphus	977	882.1	836.5			883	2.41918	3
Ammodorcas clarkei	638.8	660.3				650	1.78082	2
Antidorcas marsupialis	403	381	357.5			381	1.04384	3
Antilope cervicapra	623.5	634				629	1.72329	2
Beatragus hunteri	1140.6	912.5				1027	2.8137	2
Boselaphus tragocamelus	975					975	2.67123	1
Cephalophus adersi								0
Cephalophus callipygus	848.3					849	2.32603	1
Cephalophus dorsalis	785.5	814	787.5			788	2.1589	3
Cephalophus harveyi								0
Cephalophus jentinki								0
Cephalophus leucogaster								0
Cephalophus natalensis	760.4					761	2.08493	1
Cephalophus niger	532.3	577.9				556	1.52329	2
Cephalophus nigrifrons								0
Cephalophus ogilbyi								0
Cephalophus rufilatus	781.5	500	507.8	790	801.8	782	2.14247	5
Cephalophus silvicultor	532.3	549.9				542	1.48493	2
Cephalophus spadix								0
Cephalophus weynsi								0
Cephalophus zebra	955					955	2.61644	1
Connochaetes gnou	745.2	1022	889.7	980.9	737.6	890	2.43836	5
Connochaetes taurinus	980	664	730	980.9	1095	980	2.68493	5
Damaliscus lunatus	877	1333	760.4	874.5	1155.8	877	2.40274	5
Damaliscus pygargus	1155.8	950	1106.9			1107	3.03288	3
Dorcatragus megalotis								0
Eudorcas albonotata								0
Eudorcas rufifrons	460.3	464.8				463	1.26849	2
Eudorcas thomsonii	464	535	547.5			535	1.46575	3
Gazella bennettii	524.7					525	1.43836	1
Gazella cuvieri	345.5	520	212.9			346	0.947945	3
Gazella dorcas	912	456.3	637.5			638	1.74795	3
Gazella gazella	727.5	656	1001.3			728	1.99452	3
Gazella leptoceros	314.5	333	390.7			333	0.912329	3
Gazella spekei	659.5	708	471.5			660	1.80822	3
Gazella subgutturosa	821	441.1				632	1.73151	2
Hippotragus equinus	1011.5	1014	1274.3	1007		1013	2.77534	4
Hippotragus niger	990	1039	1178	1186.3	1168.5	1169	3.20274	5
Kobus ellipsiprymnus	1035	1345.9	661.6	888.3		962	2.63562	4
Kobus kob	654	646.4	647.1			648	1.77534	3
Kobus leche	1140.6	1127	775.6	958.1		1043	2.85753	4
Kobus megaceros	843.1	965	965.5	808.9		905	2.47945	4
Kobus vardonii	638.7	820.8				730	2	2
Litocranius walleri	539.9	563	712.5	570.3	564.5	565	1.54795	5
Madoqua guentheri	540					540	1.47945	1
Madoqua kirkii	385	354	380.2	382.9		382	1.04658	4
Madoqua piacentinii								0
Madoqua saltiana	395.4					396	1.08493	1
Nanger dama	809.5	813.7	517.1	927.7		812	2.22466	4
Nanger granti	528.5	447	736.5	746		633	1.73425	4
Nanger soemmerringii	757.5	830	745.5			758	2.07671	3
Neotragus batesi	696.7					697	1.90959	1
Neotragus pygmaeus								0
Nesotragus moschatus	363	547.5	638.8	589	474	548	1.50137	5
Oreotragus oreotragus	561	395.4	547.5			548	1.50137	3
Oryx beisa	904.9	920.1	1179			921	2.52329	3
Oryx dammah	874.5	886	889.7	810.7		881	2.4137	4
Oryx gazella	820	988.5	1201.4			989	2.70959	3
Oryx leucoryx	1335	1037	904.9			1037	2.8411	3
Ourebia ourebi	497	501.9	479			497	1.36164	3
Pelea capreolus	821.3	854.1	699.6	747.8		785	2.15068	4
Philantomba maxwellii	539.6	850	1215	439.4	440.3	540	1.47945	5
Philantomba monticola	680	525.4	547.5	512.3		537	1.47123	4
Procapra gutturosa	752.8	717	760.4			753	2.06301	3
Procapra picticaudata								0
Procapra przewalskii	904.9	722.4				814	2.23014	2
Raphicerus campestris	435	367.7	382.9			383	1.04932	3
Raphicerus melanotis	654					654	1.79178	1
Raphicerus sharpei	569.2					570	1.56164	1
Redunca arundinum	958.1	598	669.2	882.1		776	2.12603	4
Redunca fulvorufula	882.3	604	745.2	669.4		708	1.93973	4
Redunca redunca	730	802.1	593.1	590		662	1.8137	4
Saiga tatarica	350.9	483	380.2	383.3		382	1.04658	4
Sylvicapra grimmia	505.2	420	425.9	471.5	491.4	472	1.29315	5
Tetracerus quadricornis	638.8	577				608	1.66575	2
Tragelaphus angasii	775.6	676	737.1			738	2.02192	3
Tragelaphus buxtoni	1171.1	988.5				1080	2.9589	2
Tragelaphus derbianus	1371	866.2				1119	3.06575	2
Tragelaphus eurycerus	1094	1197				1146	3.13973	2
Tragelaphus imberbis	739	783.2	737.6	699.6	687.3	738	2.02192	5
Tragelaphus oryx	863	1049.5	1139.9			1050	2.87671	3
Tragelaphus scriptus	684	545	680.4			681	1.86575	3
Tragelaphus spekii	643	612	815.4	989.3	1022	816	2.23562	5
Tragelaphus strepsiceros	745	1186.3	790.9	1095		943	2.58356	4
Antilocapra americana	782	738.7	721.5			739	2.02466	3
Camelus ferus	1505	1673	1885.4	1672.9		1673	4.58356	4
Hyemoschus aquaticus	730.1	578	760.5	745.2	889.2	746	2.04384	5
Pantholops hodgsonii	920.1	958.1	912.5			921	2.52329	3
Syncerus caffer	1806	2165	1891.3	1642.5		1849	5.06575	4
								3.12821

## Sheet: ALRw
Scientific_name	ALRw_d_1	ALRw_d_2	ALRw_d_3	ALRw_d_4	ALRw_d_5	ALRw_d_max	N
Addax nasomaculatus	6935					6935	1
Aepyceros melampus	5475	5110				5475	2
Alcelaphus buselaphus	7300	6935	5475			7300	3
Ammodorcas clarkei							0
Antidorcas marsupialis							0
Antilope cervicapra	4380	6570				6570	2
Beatragus hunteri							0
Boselaphus tragocamelus	4745					4745	1
Cephalophus adersi							0
Cephalophus callipygus							0
Cephalophus dorsalis							0
Cephalophus harveyi							0
Cephalophus jentinki							0
Cephalophus leucogaster							0
Cephalophus natalensis	3285					3285	1
Cephalophus niger	4380					4380	1
Cephalophus nigrifrons							0
Cephalophus ogilbyi							0
Cephalophus rufilatus							0
Cephalophus silvicultor	4380	4380	6570			6570	3
Cephalophus spadix							0
Cephalophus weynsi							0
Cephalophus zebra							0
Connochaetes gnou	7300	7300				7300	2
Connochaetes taurinus	7300	7300	7044.5	5110		7300	4
Damaliscus lunatus	5475	5475				5475	2
Damaliscus pygargus	6205	6205				6205	2
Dorcatragus megalotis							0
Eudorcas albonotata							0
Eudorcas rufifrons	4380					4380	1
Eudorcas thomsonii	4015					4015	1
Gazella bennettii							0
Gazella cuvieri							0
Gazella dorcas	4563	4563	3285			4563	3
Gazella gazella	4380					4380	1
Gazella leptoceros	5110	5110				5110	2
Gazella spekei	4380					4380	1
Gazella subgutturosa	4380	4380				4380	2
Hippotragus equinus	6935	6205	6205			6935	3
Hippotragus niger	5840	6205				6205	2
Kobus ellipsiprymnus	4015	6570	6570	4563		6570	4
Kobus kob							0
Kobus leche	5475	5475	5475			5475	3
Kobus megaceros	3650	4198				4198	2
Kobus vardonii	6205	6205				6205	2
Litocranius walleri	4380	2920				4380	2
Madoqua guentheri	1460	2920				2920	2
Madoqua kirkii	3650	3650				3650	2
Madoqua piacentinii							0
Madoqua saltiana							0
Nanger dama	4380	4380	4380			4380	3
Nanger granti							0
Nanger soemmerringii	5110					5110	1
Neotragus batesi							0
Neotragus pygmaeus							0
Nesotragus moschatus							0
Oreotragus oreotragus	5475					5475	1
Oryx beisa							0
Oryx dammah	7300	7300				7300	2
Oryx gazella	6570					6570	1
Oryx leucoryx							0
Ourebia ourebi	3650					3650	1
Pelea capreolus	3650	3650	3650			3650	3
Philantomba maxwellii	4380					4380	1
Philantomba monticola	4380	4380	4380			4380	3
Procapra gutturosa	3468	2555				3468	2
Procapra picticaudata							0
Procapra przewalskii	2920					2920	1
Raphicerus campestris							0
Raphicerus melanotis							0
Raphicerus sharpei							0
Redunca arundinum	3650					3650	1
Redunca fulvorufula	4380	4502				4502	2
Redunca redunca	3650					3650	1
Saiga tatarica	3650					3650	1
Sylvicapra grimmia	5110					5110	1
Tetracerus quadricornis	3650	3650				3650	2
Tragelaphus angasii	5110	5110	5110			5110	3
Tragelaphus buxtoni							0
Tragelaphus derbianus	7300					7300	1
Tragelaphus eurycerus							0
Tragelaphus imberbis	3650	3650	3650			3650	3
Tragelaphus oryx	7300	6205				7300	2
Tragelaphus scriptus	4745					4745	1
Tragelaphus spekii	4015					4015	1
Tragelaphus strepsiceros	5475	5475				5475	2
Antilocapra americana	3650	3650	3650			3650	3
Camelus ferus	14600					14600	1
Hyemoschus aquaticus	4745	5110	5110	4745		5110	4
Pantholops hodgsonii	2920	5475				5475	2
Syncerus caffer	7300	6570	6570	7300	7300	7300	5
							1.96491

## Sheet: ALRc
Scientific_name	ALRc_d_1	ALRc_d_2	ALRc_d_3	ALRc_d_4	ALRc_d_5	ALRc_d_max	N
Addax nasomaculatus	10220	10220	9234.5	10220		10220	4
Aepyceros melampus	9344	9125				9344	2
Alcelaphus buselaphus	8212.5	8395				8395	2
Ammodorcas clarkei							0
Antidorcas marsupialis	7227	6935	7227			7227	3
Antilope cervicapra	8723.5	6570				8723.5	2
Beatragus hunteri	5548	3723	5548			5548	3
Boselaphus tragocamelus	7665	7920.5				7920.5	2
Cephalophus adersi							0
Cephalophus callipygus							0
Cephalophus dorsalis	5840	6387.5	6205	6570		6570	4
Cephalophus harveyi							0
Cephalophus jentinki	7665	7665	7665			7665	3
Cephalophus leucogaster							0
Cephalophus natalensis	5475	5548	5475			5548	3
Cephalophus niger	5110	5402	5110	5110		5402	4
Cephalophus nigrifrons	6205	6533.5	7300			7300	3
Cephalophus ogilbyi							0
Cephalophus rufilatus	5475	5548	5475			5548	3
Cephalophus silvicultor	8030	8212.5				8212.5	2
Cephalophus spadix							0
Cephalophus weynsi	5475	5548	5475			5548	3
Cephalophus zebra	4745	4745	4745	4745		4745	4
Connochaetes gnou	7957	7300				7957	2
Connochaetes taurinus	8869.5	8869.5				8869.5	2
Damaliscus lunatus	8614					8614	1
Damaliscus pygargus	8395	7300				8395	2
Dorcatragus megalotis							0
Eudorcas albonotata							0
Eudorcas rufifrons	5292.5	5292.5	5292.5			5292.5	3
Eudorcas thomsonii	7300	7300				7300	2
Gazella bennettii	4490	4490				4490	2
Gazella cuvieri	6570	6534	6570			6570	3
Gazella dorcas	8651	6242	8395			8651	3
Gazella gazella	6679.5	5475				6679.5	2
Gazella leptoceros	5329	5329				5329	2
Gazella spekei	5110					5110	1
Gazella subgutturosa	5949.5					5949.5	1
Hippotragus equinus	9454	9125				9454	2
Hippotragus niger	8103	7227	8121			8121	3
Kobus ellipsiprymnus	7300	10950	6826	10950		10950	4
Kobus kob	7993.5	6205	7300			7993.5	3
Kobus leche	9271	9125				9271	2
Kobus megaceros	7665	7701.5	6935	7665		7701.5	4
Kobus vardonii							0
Litocranius walleri	6314.5	4745	6205			6314.5	3
Madoqua guentheri	6387.5	6205				6387.5	2
Madoqua kirkii	6314.5	6205				6314.5	2
Madoqua piacentinii							0
Madoqua saltiana							0
Nanger dama	7044.5	6935	6935			7044.5	3
Nanger granti	7190.5	6935				7190.5	2
Nanger soemmerringii	5657.5	5475				5657.5	2
Neotragus batesi							0
Neotragus pygmaeus	4380	4052	2434			4380	3
Nesotragus moschatus	4927.5	3650	4745			4927.5	3
Oreotragus oreotragus	9453.5	6570				9453.5	2
Oryx beisa	8395	6570				8395	2
Oryx dammah	10950	10038				10950	2
Oryx gazella	8687	8030	8760			8760	3
Oryx leucoryx	7300	7592	7300			7592	3
Ourebia ourebi	5803.5	5110	5840			5840	3
Pelea capreolus	4380	4489.5	4380			4489.5	3
Philantomba maxwellii	6570	6679.5	3650	3650		6679.5	4
Philantomba monticola	5803.5	5840	5840			5840	3
Procapra gutturosa	4380					4380	1
Procapra picticaudata							0
Procapra przewalskii							0
Raphicerus campestris	3394.5	4380	3285			4380	3
Raphicerus melanotis							0
Raphicerus sharpei							0
Redunca arundinum	5840	6132	6113.8			6132	3
Redunca fulvorufula	5110	5475	5475			5475	3
Redunca redunca	3893.3	3905.5				3905.5	2
Saiga tatarica							0
Sylvicapra grimmia	5475	5621	5219.5			5621	3
Tetracerus quadricornis	6351	3650				6351	2
Tragelaphus angasii	6752.5	6752.5	5779.2			6752.5	3
Tragelaphus buxtoni							0
Tragelaphus derbianus	7409.5	7409.5				7409.5	2
Tragelaphus eurycerus	7665	7993.5	9125			9125	3
Tragelaphus imberbis	6570	7227	5475	6935		7227	4
Tragelaphus oryx	9526.5	8614	9490			9526.5	3
Tragelaphus scriptus	5584.5	6113.8				6113.8	2
Tragelaphus spekii	8249	8030				8249	2
Tragelaphus strepsiceros	8577.5	8577.5	8395	8030		8577.5	4
Antilocapra americana	5657.5					5657.5	1
Camelus ferus	12775	12921	18250			18250	3
Hyemoschus aquaticus							0
Pantholops hodgsonii							0
Syncerus caffer	10950	10877	10767.5	10585	10585	10950	5
							2.64286

## Sheet: GL_Rspan
Scientific_name	AFR_d_median	ALRw_d_max	ALRc_d_max	Rspanw_d	Rspanc_d	GLw_Y	GLc_Y
Addax nasomaculatus	1062	6935	10220	5873	9158	7.57581	10.1858
Aepyceros melampus	700	5475	9344	4775	8644	5.71164	8.78564
Alcelaphus buselaphus	883	7300	8395	6417	7512	7.51762	8.38762
Ammodorcas clarkei	650
Antidorcas marsupialis	381		7227		6846		6.48312
Antilope cervicapra	629	6570	8724	5941	8095	6.44353	8.15493
Beatragus hunteri	1027		5548		4521		6.40573
Boselaphus tragocamelus	975	4745	7921	3770	6946	5.66658	8.18997
Cephalophus adersi
Cephalophus callipygus	849
Cephalophus dorsalis	788		6388		5600		6.60822
Cephalophus harveyi
Cephalophus jentinki			7665
Cephalophus leucogaster
Cephalophus natalensis	761	3285	5548	2524	4787	4.0903	5.8883
Cephalophus niger	556	4380	5402	3824	4846	4.56153	5.37353
Cephalophus nigrifrons			7300
Cephalophus ogilbyi
Cephalophus rufilatus	782		5548		4766		5.92915
Cephalophus silvicultor	542	6570	8213	6028	7671	6.2743	7.5797
Cephalophus spadix
Cephalophus weynsi			5548
Cephalophus zebra	955		4745		3790		5.62767
Connochaetes gnou	890	7300	7957	6410	7067	7.53123	8.05323
Connochaetes taurinus	980	7300	8870	6320	7890	7.7063	8.9537
Damaliscus lunatus	877	5475	8614	4598	7737	6.05595	8.54995
Damaliscus pygargus	1107	6205	8395	5098	7288	7.08334	8.82334
Dorcatragus megalotis
Eudorcas albonotata
Eudorcas rufifrons	463	4380	5293	3917	4830	4.38063	5.10603
Eudorcas thomsonii	535	4015	7300	3480	6765	4.23068	6.84068
Gazella bennettii	525		4490		3965		4.58863
Gazella cuvieri	346		6570		6224		5.89304
Gazella dorcas	638	4563	8651	3925	8013	4.86644	8.11444
Gazella gazella	728	4380	6680	3652	5952	4.89611	6.72351
Gazella leptoceros	333	5110	5329	4777	4996	4.70775	4.88175
Gazella spekei	660	4380	5110	3720	4450	4.76384	5.34384
Gazella subgutturosa	632	4380	5950	3748	5318	4.70937	5.95677
Hippotragus equinus	1013	6935	9454	5922	8441	7.48049	9.48189
Hippotragus niger	1169	6205	8121	5036	6952	7.20395	8.72625
Kobus ellipsiprymnus	962	6570	10950	5608	9988	7.09129	10.5713
Kobus kob	648		7994		7346		7.61189
Kobus leche	1043	5475	9271	4432	8228	6.37885	9.39485
Kobus megaceros	905	4198	7702	3293	6797	5.09581	7.87981
Kobus vardonii	730	6205		5475		6.35
Litocranius walleri	565	4380	6315	3815	5750	4.57904	6.11644
Madoqua guentheri	540	2920	6388	2380	5848	3.37041	6.12581
Madoqua kirkii	382	3650	6315	3268	5933	3.64307	5.76047
Madoqua piacentinii
Madoqua saltiana	396
Nanger dama	812	4380	7045	3568	6233	5.05951	7.1769
Nanger granti	633		7191		6558		6.94471
Nanger soemmerringii	758	5110	5658	4352	4900	5.53447	5.96986
Neotragus batesi	697
Neotragus pygmaeus			4380
Nesotragus moschatus	548		4928		4380		4.98137
Oreotragus oreotragus	548	5475	9454	4927	8906	5.41597	8.57737
Oryx beisa	921		8395		7474		8.46153
Oryx dammah	881	7300	10950	6419	10069	7.51373	10.4137
Oryx gazella	989	6570	8760	5581	7771	7.14381	8.88381
Oryx leucoryx	1037		7592		6555		8.04918
Ourebia ourebi	497	3650	5840	3153	5343	3.86677	5.60677
Pelea capreolus	785	3650	4490	2865	3705	4.42699	5.09438
Philantomba maxwellii	540	4380	6680	3840	6140	4.53041	6.35781
Philantomba monticola	537	4380	5840	3843	5303	4.52458	5.68458
Procapra gutturosa	753	3468	4380	2715	3627	4.22014	4.94474
Procapra picticaudata
Procapra przewalskii	814	2920		2106		3.9034
Raphicerus campestris	383		4380		3997		4.22501
Raphicerus melanotis	654
Raphicerus sharpei	570
Redunca arundinum	776	3650	6132	2874	5356	4.40948	6.38148
Redunca fulvorufula	708	4502	5475	3794	4767	4.95414	5.72721
Redunca redunca	662	3650	3906	2988	3244	4.18773	4.39112
Saiga tatarica	382	3650		3268		3.64307
Sylvicapra grimmia	472	5110	5621	4638	5149	4.97814	5.38414
Tetracerus quadricornis	608	3650	6351	3042	5743	4.08268	6.22868
Tragelaphus angasii	738	5110	6753	4372	6015	5.49556	6.80096
Tragelaphus buxtoni	1080
Tragelaphus derbianus	1119	7300	7410	6181	6291	7.97668	8.06408
Tragelaphus eurycerus	1146		9125		7979		9.47921
Tragelaphus imberbis	738	3650	7227	2912	6489	4.33556	7.17756
Tragelaphus oryx	1050	7300	9527	6250	8477	7.84247	9.61186
Tragelaphus scriptus	681	4745	6114	4064	5433	5.09468	6.18238
Tragelaphus spekii	816	4015	8249	3199	7433	4.77729	8.14129
Tragelaphus strepsiceros	943	5475	8578	4532	7635	6.18433	8.64973
Antilocapra americana	739	3650	5658	2911	4919	4.33751	5.9329
Camelus ferus	1673	14600	18250	12927	16577	14.8543	17.7543
Hyemoschus aquaticus	746	5110		4364		5.51112
Pantholops hodgsonii	921	5475		4554		6.14153
Syncerus caffer	1849	7300	10950	5451	9101	9.39668	12.2967

## Sheet: GL_final
Scientific_name	GLw_Y	GLw_Y_PEM	Bin_tax	GLw_Y_PEM_CI	GLw_Y_bin	GLw_Y_FINAL	Estimate_source	Notes
Addax nasomaculatus	7.57581					7.57581
Aepyceros melampus	5.71164					5.71164
Alcelaphus buselaphus	7.51762					7.51762
Ammodorcas clarkei		4.60533		1.49269	4.53264	4.60533	PEM
Antidorcas marsupialis		4.77453		1.49184	5.48269	4.77453	PEM
Antilope cervicapra	6.44353					6.44353
Beatragus hunteri		6.26992		1.61903	5.48269	6.26992	PEM
Boselaphus tragocamelus	5.66658					5.66658
Cephalophus adersi		4.22003		1.39828	4.01712	4.22003	PEM
Cephalophus callipygus		4.95636		1.33788	4.32592	4.95636	PEM
Cephalophus dorsalis		4.97546		1.20603	4.32592	4.97546	PEM
Cephalophus harveyi					4.32592	4.32592	Binning approach	Missing from mammal phylogenetic tree
Cephalophus jentinki		6.2445		1.26905	6.2743	6.2445	PEM
Cephalophus leucogaster		4.56555		1.3425	4.32592	4.56555	PEM
Cephalophus natalensis	4.0903					4.0903
Cephalophus niger	4.56153					4.56153
Cephalophus nigrifrons		4.59933		1.09742	4.32592	4.59933	PEM
Cephalophus ogilbyi		4.90068		1.33846	4.32592	4.90068	PEM
Cephalophus rufilatus		4.44058		1.10024	4.32592	4.44058	PEM
Cephalophus silvicultor	6.2743					6.2743
Cephalophus spadix		6.04521		1.08293	6.2743	6.04521	PEM
Cephalophus weynsi		4.84182		1.33911	4.32592	4.84182	PEM
Cephalophus zebra		4.71292		1.34062	4.32592	4.71292	PEM
Connochaetes gnou	7.53123					7.53123
Connochaetes taurinus	7.7063					7.7063
Damaliscus lunatus	6.05595					6.05595
Damaliscus pygargus	7.08334					7.08334
Dorcatragus megalotis		4.1001		1.93395	4.53264	4.1001	PEM
Eudorcas albonotata					4.30566	4.30566	Binning approach	Missing from mammal phylogenetic tree
Eudorcas rufifrons	4.38063					4.38063
Eudorcas thomsonii	4.23068					4.23068
Eudorcas tilonura						4.23068	Eudorcas thomsonii	Directly estimated from Eudorcas thomsonii - previously considered one species
Gazella bennettii		4.59011		1.01995	4.7887	4.59011	PEM
Gazella cuvieri		4.90078		0.876455	4.7887	4.90078	PEM
Gazella dorcas	4.86644					4.86644
Gazella gazella	4.89611					4.89611
Gazella leptoceros	4.70775					4.70775
Gazella marica						4.70937	Gazella subgutturosa	Directly estimated from Gazella subgutturosa - previously considered one species
Gazella spekei	4.76384					4.76384
Gazella subgutturosa	4.70937					4.70937
Hippotragus equinus	7.48049					7.48049
Hippotragus niger	7.20395					7.20395
Kobus ellipsiprymnus	7.09129					7.09129
Kobus kob		6.42577		0.999016	5.94155	6.42577	PEM
Kobus leche	6.37885					6.37885
Kobus megaceros	5.09581					5.09581
Kobus vardonii	6.35					6.35
Litocranius walleri	4.57904					4.57904
Madoqua guentheri	3.37041					3.37041
Madoqua kirkii	3.64307					3.64307
Madoqua piacentinii		2.76205		1.9481	3.50674	2.76205	PEM
Madoqua saltiana		2.76205		1.9481	3.50674	2.76205	PEM
Nanger dama	5.05951					5.05951
Nanger granti		4.9839		0.978873	5.29699	4.9839	PEM
Nanger soemmerringii	5.53447					5.53447
Neotragus batesi		2.76205		1.9481	5.54825	2.76205	PEM
Neotragus pygmaeus		3.05831		1.94413	4.01712	3.05831	PEM
Nesotragus moschatus		3.47588		1.93934	4.01712	3.47588	PEM
Oreotragus oreotragus	5.41597					5.41597
Oryx beisa		7.39642		1.1089	7.32877	7.39642	PEM
Oryx dammah	7.51373					7.51373
Oryx gazella	7.14381					7.14381
Oryx leucoryx		6.45475		1.15979	5.48269	6.45475	PEM
Ourebia ourebi	3.86677					3.86677
Pelea capreolus	4.42699					4.42699
Philantomba maxwellii	4.53041					4.53041
Philantomba monticola	4.52458					4.52458
Philantomba walteri						4.52458	Philantomba	Congenerics same body mass (Philantomba maxwellii and Philantomba monitcola)
Procapra gutturosa	4.22014					4.22014
Procapra picticaudata		4.09314		1.29742	4.06177	4.09314	PEM
Procapra przewalskii	3.9034					3.9034
Raphicerus campestris		4.1897		1.93335	4.53264	4.1897	PEM
Raphicerus melanotis		4.00194		1.93466	4.01712	4.00194	PEM
Raphicerus sharpei		3.89344		1.9355	4.01712	3.89344	PEM
Redunca arundinum	4.40948					4.40948
Redunca fulvorufula	4.95414					4.95414
Redunca redunca	4.18773					4.18773
Saiga tatarica	3.64307					3.64307
Sylvicapra grimmia	4.97814					4.97814
Tetracerus quadricornis	4.08268					4.08268
Tragelaphus angasii	5.49556					5.49556
Tragelaphus buxtoni		6.52857		1.7776	6.18433	6.52857	PEM
Tragelaphus derbianus	7.97668					7.97668
Tragelaphus eurycerus		6.74986		1.36704	6.18433	6.74986	PEM
Tragelaphus imberbis	4.33556					4.33556
Tragelaphus oryx	7.84247					7.84247
Tragelaphus scriptus	5.09468					5.09468
Tragelaphus spekii	4.77729					4.77729
Tragelaphus strepsiceros	6.18433					6.18433
Antilocapra americana	4.33751					4.33751
Camelus ferus	14.8543					14.8543
Hyemoschus aquaticus	5.51112					5.51112
Pantholops hodgsonii	6.14153					6.14153
Syncerus caffer	9.39668					9.39668

## Sheet: GL_phylo
Scientific_name	GLw_Y_PEM_best_dates	GLw_Y_PEM_lower_dates	GLw_Y_PEM_upper_dates	GLw_Y_PEM_equal_branch_length
Addax nasomaculatus
Aepyceros melampus
Alcelaphus buselaphus
Ammodorcas clarkei	4.60533	4.83403	4.67348	4.5698
Antidorcas marsupialis	4.77453	4.99955	4.88877	4.70488
Antilope cervicapra
Beatragus hunteri	6.26992	6.46843	6.44633	6.48763
Boselaphus tragocamelus
Cephalophus adersi	4.22003	4.27651	3.91354	4.26626
Cephalophus callipygus	4.95636	5.01824	4.7792	4.76432
Cephalophus dorsalis	4.97546	4.90589	4.79076	5.26238
Cephalophus harveyi
Cephalophus jentinki	6.2445	6.15781	6.42577	6.26847
Cephalophus leucogaster	4.56555	4.63593	4.28194	4.45233
Cephalophus natalensis
Cephalophus niger
Cephalophus nigrifrons	4.59933	4.50556	4.30873	4.11928
Cephalophus ogilbyi	4.90068	4.96377	4.70835	4.71987
Cephalophus rufilatus	4.44058	4.35026	4.10674	3.99255
Cephalophus silvicultor
Cephalophus spadix	6.04521	5.92836	6.1442	6.1234
Cephalophus weynsi	4.84182	4.90619	4.63346	4.67288
Cephalophus zebra	4.71292	4.78009	4.46945	4.56998
Connochaetes gnou
Connochaetes taurinus
Damaliscus lunatus
Damaliscus pygargus
Dorcatragus megalotis	4.1001	4.06933	3.74883	4.27547
Eudorcas albonotata
Eudorcas rufifrons
Eudorcas thomsonii
Eudorcas tilonura
Gazella bennettii	4.59011	4.62922	4.46844	4.78361
Gazella cuvieri	4.90078	4.92558	4.69794	4.98726
Gazella dorcas
Gazella gazella
Gazella leptoceros
Gazella marica
Gazella spekei
Gazella subgutturosa
Hippotragus equinus
Hippotragus niger
Kobus ellipsiprymnus
Kobus kob	6.42577	5.76815	6.58972	6.42796
Kobus leche
Kobus megaceros
Kobus vardonii
Litocranius walleri
Madoqua guentheri
Madoqua kirkii
Madoqua piacentinii	2.76205	2.76038	2.04634	3.2073
Madoqua saltiana	2.76205	2.76038	2.04634	3.2073
Nanger dama
Nanger granti	4.9839	5.34034	5.40192	5.36666
Nanger soemmerringii
Neotragus batesi	2.76205	2.76038	2.04634	3.2073
Neotragus pygmaeus	3.05831	3.0502	2.4233	3.44381
Nesotragus moschatus	3.47588	3.45868	2.95459	3.77715
Oreotragus oreotragus
Oryx beisa	7.39642	7.36239	7.42929	7.42749
Oryx dammah
Oryx gazella
Oryx leucoryx	6.45475	6.46787	6.1997	6.74683
Ourebia ourebi
Pelea capreolus
Philantomba maxwellii
Philantomba monticola
Philantomba walteri
Procapra gutturosa
Procapra picticaudata	4.09314	3.90143	3.90882	4.4462
Procapra przewalskii
Raphicerus campestris	4.1897	4.15698	3.86284	4.347
Raphicerus melanotis	4.00194	3.97331	3.62394	4.19711
Raphicerus sharpei	3.89344	3.86716	3.48588	4.11049
Redunca arundinum
Redunca fulvorufula
Redunca redunca
Saiga tatarica
Sylvicapra grimmia
Tetracerus quadricornis
Tragelaphus angasii
Tragelaphus buxtoni	6.52857	6.29743	6.72974	5.99841
Tragelaphus derbianus
Tragelaphus eurycerus	6.74986	6.40674	6.7668	5.84435
Tragelaphus imberbis
Tragelaphus oryx
Tragelaphus scriptus
Tragelaphus spekii
Tragelaphus strepsiceros
Antilocapra americana
Camelus ferus
Hyemoschus aquaticus
Pantholops hodgsonii
Syncerus caffer
