# Supplementary material for: Improving generation length estimates for the IUCN Red List
Source: PLoS One. 2018 Jan 25;13(1):e0191770. doi: 10.1371/journal.pone.0191770 (PMC5784970; doi:10.1371/journal.pone.0191770)
Supplement: S2 Data — (CSV) [file pone.0191770.s005.csv]

sci	bm	log_bm	afr	alrw	alrc	rspanw	rspanc	glw	glc
Addax nasomaculatus	95	1.977723605	1062	6935	10220	5873	9158	7.575808219	10.18580822
Aepyceros melampus	52	1.716003344	700	5475	9344	4775	8644	5.711643836	8.785643836
Alcelaphus buselaphus	164	2.214843848	883	7300	8395	6417	7512	7.517616438	8.387616438
Ammodorcas clarkei	28	1.447158031	650	NA	NA	NA	NA	NA	NA
Antidorcas marsupialis	33	1.51851394	381	NA	7227	NA	6846	NA	6.483123288
Antilope cervicapra	36	1.556302501	629	6570	8724	5941	8095	6.443534247	8.154931507
Beatragus hunteri	79	1.897627091	1027	NA	5548	NA	4521	NA	6.405726027
Boselaphus tragocamelus	181	2.257678575	975	4745	7921	3770	6946	5.666575342	8.189972603
Cephalophus adersi	9	0.954242509	NA	NA	NA	NA	NA	NA	NA
Cephalophus callipygus	19	1.278753601	849	NA	NA	NA	NA	NA	NA
Cephalophus dorsalis	20	1.301029996	788	NA	6570	NA	5782	NA	6.752821918
Cephalophus jentinki	68	1.832508913	NA	NA	7665	NA	NA	NA	NA
Cephalophus leucogaster	13	1.113943352	NA	NA	NA	NA	NA	NA	NA
Cephalophus natalensis	12	1.079181246	761	3285	5548	2524	4787	4.09030137	5.88830137
Cephalophus niger	19	1.278753601	556	4380	5402	3824	4846	4.561534247	5.373534247
Cephalophus nigrifrons	14	1.146128036	NA	NA	7300	NA	NA	NA	NA
Cephalophus ogilbyi	18	1.255272505	NA	NA	NA	NA	NA	NA	NA
Cephalophus rufilatus	12	1.079181246	782	NA	5548	NA	4766	NA	5.929150685
Cephalophus silvicultor	61	1.785329835	542	6570	8213	6028	7671	6.27430137	7.57969863
Cephalophus spadix	57	1.755874856	NA	NA	NA	NA	NA	NA	NA
Cephalophus weynsi	17	1.230448921	NA	NA	5548	NA	NA	NA	NA
Cephalophus zebra	15	1.176091259	955	NA	4745	NA	3790	NA	5.627671233
Connochaetes gnou	154	2.187520721	890	7300	7957	6410	7067	7.531232877	8.053232877
Connochaetes taurinus	196	2.292256071	980	7300	8870	6320	7890	7.70630137	8.95369863
Damaliscus lunatus	131	2.117271296	877	5475	8614	4598	7737	6.055945205	8.549945205
Damaliscus pygargus	77	1.886490725	1107	6205	8395	5098	7288	7.083342466	8.823342466
Dorcatragus megalotis	11	1.041392685	NA	NA	NA	NA	NA	NA	NA
Eudorcas rufifrons	27	1.431363764	463	4380	5293	3917	4830	4.380630137	5.106027397
Eudorcas thomsonii	23	1.361727836	535	4015	7300	3480	6765	4.230684932	6.840684932
Gazella bennettii	19	1.278753601	525	NA	4490	NA	3965	NA	4.588630137
Gazella cuvieri	25	1.397940009	346	NA	6570	NA	6224	NA	5.893041096
Gazella dorcas	16	1.204119983	638	4563	8651	3925	8013	4.866438356	8.114438356
Gazella gazella	21	1.322219295	728	4380	6680	3652	5952	4.896109589	6.723506849
Gazella leptoceros	24	1.380211242	333	5110	5329	4777	4996	4.707753425	4.881753425
Gazella spekei	20	1.301029996	660	4380	5110	3720	4450	4.763835616	5.343835616
Gazella subgutturosa	27	1.431363764	632	4380	5950	3748	5318	4.709369863	5.956767123
Hippotragus equinus	260	2.414973348	1013	6935	9454	5922	8441	7.480493151	9.481890411
Hippotragus niger	234	2.369215857	1169	6205	8121	5036	6952	7.203945205	8.726246575
Kobus ellipsiprymnus	202	2.305351369	962	6570	10950	5608	9988	7.091287671	10.57128767
Kobus kob	80	1.903089987	648	NA	7994	NA	7346	NA	7.611890411
Kobus leche	87	1.939519253	1043	5475	9271	4432	8228	6.378849315	9.394849315
Kobus megaceros	85	1.929418926	905	4198	7702	3293	6797	5.095808219	7.879808219
Kobus vardonii	71	1.851258349	730	6205	NA	5475	NA	6.35	NA
Litocranius walleri	39	1.591064607	565	4380	6315	3815	5750	4.579041096	6.116438356
Madoqua guentheri	5	0.698970004	540	2920	6388	2380	5848	3.370410959	6.125808219
Madoqua kirkii	5	0.698970004	382	3650	6315	3268	5933	3.643068493	5.760465753
Madoqua piacentinii	3	0.477121255	NA	NA	NA	NA	NA	NA	NA
Madoqua saltiana	3	0.477121255	396	NA	NA	NA	NA	NA	NA
Nanger dama	70	1.84509804	812	4380	7045	3568	6233	5.059506849	7.17690411
Nanger granti	55	1.740362689	633	NA	7191	NA	6558	NA	6.944712329
Nanger soemmerringii	41	1.612783857	758	5110	5658	4352	4900	5.534465753	5.969863014
Neotragus batesi	3	0.477121255	697	NA	NA	NA	NA	NA	NA
Neotragus pygmaeus	4	0.602059991	NA	NA	4380	NA	NA	NA	NA
Nesotragus moschatus	6	0.77815125	548	NA	4928	NA	4380	NA	4.981369863
Oreotragus oreotragus	13	1.113943352	548	5475	9454	4927	8906	5.415972603	8.577369863
Oryx beisa	201	2.303196057	921	NA	8395	NA	7474	NA	8.461534247
Oryx dammah	197	2.294466226	881	7300	10950	6419	10069	7.513726027	10.41372603
Oryx gazella	186	2.269512944	989	6570	8760	5581	7771	7.143808219	8.883808219
Oryx leucoryx	75	1.875061263	1037	NA	7592	NA	6555	NA	8.049178082
Ourebia ourebi	17	1.230448921	497	3650	5840	3153	5343	3.866767123	5.606767123
Pelea capreolus	23	1.361727836	785	3650	4490	2865	3705	4.426986301	5.094383562
Philantomba maxwellii	8	0.903089987	540	4380	6680	3840	6140	4.530410959	6.357808219
Philantomba monticola	5	0.698970004	537	4380	5840	3843	5303	4.524575342	5.684575342
Procapra gutturosa	28	1.447158031	753	3468	4380	2715	3627	4.220136986	4.944739726
Procapra picticaudata	23	1.361727836	NA	NA	NA	NA	NA	NA	NA
Procapra przewalskii	28	1.447158031	814	2920	NA	2106	NA	3.90339726	NA
Raphicerus campestris	12	1.079181246	383	NA	4380	NA	3997	NA	4.225013699
Raphicerus melanotis	10	1	654	NA	NA	NA	NA	NA	NA
Raphicerus sharpei	9	0.954242509	570	NA	NA	NA	NA	NA	NA
Redunca arundinum	58	1.763427994	776	3650	6132	2874	5356	4.409479452	6.381479452
Redunca fulvorufula	29	1.462397998	708	4502	5475	3794	4767	4.954136986	5.727205479
Redunca redunca	43	1.633468456	662	3650	3906	2988	3244	4.187726027	4.391123288
Saiga tatarica	37	1.568201724	382	3650	NA	3268	NA	3.643068493	NA
Sylvicapra grimmia	16	1.204119983	472	5110	5621	4638	5149	4.978136986	5.384136986
Tetracerus quadricornis	19	1.278753601	608	3650	6351	3042	5743	4.082684932	6.228684932
Tragelaphus angasii	87	1.939519253	738	5110	6753	4372	6015	5.495561644	6.800958904
Tragelaphus buxtoni	215	2.33243846	1080	NA	NA	NA	NA	NA	NA
Tragelaphus derbianus	643	2.808210973	1119	7300	7410	6181	6291	7.976684932	8.064082192
Tragelaphus eurycerus	268	2.428134794	1146	NA	9125	NA	7979	NA	9.479205479
Tragelaphus imberbis	93	1.968482949	738	3650	7227	2912	6489	4.335561644	7.177561644
Tragelaphus oryx	561	2.748962861	1050	7300	9527	6250	8477	7.842465753	9.611863014
Tragelaphus scriptus	43	1.633468456	681	4745	6114	4064	5433	5.094684932	6.182383562
Tragelaphus spekii	75	1.875061263	816	4015	8249	3199	7433	4.777287671	8.141287671
Tragelaphus strepsiceros	205	2.311753861	943	5475	8578	4532	7635	6.184328767	8.649726027
Pantholops hodgsonii	33	1.51851394	921	5475	NA	4554	NA	6.141534247	NA
Syncerus caffer	593	2.773054693	1849	7300	10950	5451	9101	9.396684932	12.29668493
