# Supplementary material for: Improving generation length estimates for the IUCN Red List
Source: PLoS One. 2018 Jan 25;13(1):e0191770. doi: 10.1371/journal.pone.0191770 (PMC5784970; doi:10.1371/journal.pone.0191770)
Supplement: S1 R script — (R) [file pone.0191770.s006.R]

## -------------------------------------------
## Name: pem_tutorial.R 
## Description: Tutorial, with simplified data, showing how to perform a 
##              Phylogenetic Eigenvector Map
## Author: Robert Cooke; R.S.Cooke@soton.ac.uk
## Date: 26/07/2017
## Inputs: Life-history data ("tutorial-life-history-data-antelope-RSCC.csv") 
##         and phylogenetic tree ("ELE_1307_sm_SA1.tre")
## Outputs: Best fitting, based on AICc, model of predictors (lm) and 
##          predictions of generation length for missing data species 
##          with confidence intervals (pred)
## -------------------------------------------

## Set up directory and packages ##

# Set working directory
# for example: 
setwd("~/R")

# install/load packages
if(!require("pacman")) install.packages("pacman")
pacman::p_load(dplyr, ape, MPSEM, relaimpo)

# dplyr: used for data manipulation # calls: %>%, mutate, filter 
# ape: handles phylogenetic trees # calls: read.nexus (or read.tree if NEWICK format), drop.tip
# MPSEM: used for Phylogenetic Eigenvector Map processes # calls: Phylo2DirectedGraph, PEM.build, PEM.fitSimple, lmforwardsequentialAICc, getGraphLocations, predict 
# relaimpo: calcualtes relative importance of predictors # calls: calc.relimp

# read in life-history data
# for example: lh <- read.csv("...")
lh <- read.csv("tutorial-life-history-data-antelope-RSCC.csv") %>% 
  # convert scientific names to underscores to match phylogenetic tree
  mutate(sci = as.character(gsub(" ", "_", sci)))

## variables in lh ##
# sci: Scientific name
# bm: Adult body mass (kg)
# log_bm: log10(adult body mass)
# afr: Age at first reproduction (days)
# alrw: Age at last reproduction in the wild (days)
# alrc: Age at last reproduction in captivity (days)
# rspanw: Reproductive span in the wild (days)
# rspanc: Reproductive span in captivity (days)
# glw: Generation length in the wild (years)
# glc: Generation length in captivity (years)

# read in phylogenetic tree
# for example: tree <- read.nexus("...") or read.tree("...")
mam_tree <- read.nexus("ELE_1307_sm_SA1.tre") # available to download from http://onlinelibrary.wiley.com/doi/10.1111/j.1461-0248.2009.01307.x/full
# Fritz, S.A., Bininda-Emonds, O.R. and Purvis, A., 2009. Geographical variation in predictors of mammalian extinction risk: big is bad, but only in the tropics. Ecology letters, 12(6), pp.538-549.

# rename species on tree to match life-history data taxonomy
mam_tree$mammalST_MSW05_bestDates$tip.label <- mam_tree$mammalST_MSW05_bestDates$tip.label %>% 
  # first name in gsub is the tree's taxonomy, second name is IUCN taxonomy
  gsub("Neotragus_moschatus", "Nesotragus_moschatus", .) %>% 
  gsub("Taurotragus_derbianus", "Tragelaphus_derbianus", .) %>% 
  gsub("Taurotragus_oryx", "Tragelaphus_oryx", .)

# match species between phylogenetic tree and life-history data
spmatch <- match(mam_tree$mammalST_MSW05_bestDates$tip.label,
                 lh$sci)

# drop unneeded species from the phylogenetic tree (i.e., those unmatched between the tree and life-history data)
an_tree <- drop.tip(mam_tree$mammalST_MSW05_bestDates, mam_tree$mammalST_MSW05_bestDates$tip.label[is.na(spmatch)])

# data to train the model on (i.e., observed values of generation length)
an_train <- lh %>% 
  filter(!is.na(glw))

# data to test the model on (i.e., missing-data species)
an_test <- lh %>% 
  filter(is.na(glw))

# identify missing-data species
an_match <- match(an_tree$tip.label, an_train$sci)

# tree to train the model on (i.e., excluding missing-data species)
an_tree_train <- drop.tip(an_tree, an_tree$tip.label[is.na(an_match)])

# convert tree to a phylogenetic graph 
an_graph <- Phylo2DirectedGraph(an_tree_train)

# build PEM
an_pem <- PEM.build(an_graph)

# optimise steepness parameter
# auxiliary traits: generation length in the wild + log10(body-mass)
an_opt <- PEM.fitSimple(y = an_train$glw,
                         x = an_train$log_bm,
                         w = an_graph)

# obtain best fitting model (based on AICc)
# test all phylogenetic eigenvectors and log10 body-mass
# use optimised PEM: an_opt
lm <- lmforwardsequentialAICc(
  y = an_train$glw,
  x = an_train[, "log_bm", drop = FALSE],
  object = an_opt)

# print summary output of model
summary(lm)

# calculate realtive importance of variables in best fitting model
an_rel <- calc.relimp(lm, type = c("lmg"), rela = TRUE)

# get locations of missing-data species
an_loc <- getGraphLocations(an_tree,
            targets = an_test$sci)

# predict generation length for missing-data species with 95% confidence intervals
pred <- predict(object = an_opt,
                targets = an_loc,
                lmobject = lm,
                newdata = an_test,
                "prediction", 0.95)
