# Supplementary material for: Improving generation length estimates for the IUCN Red List
Source: PLoS One. 2018 Jan 25;13(1):e0191770. doi: 10.1371/journal.pone.0191770 (PMC5784970; doi:10.1371/journal.pone.0191770)
Supplement: S2 R script — (R) [file pone.0191770.s007.R]

## -------------------------------------------
## Name: binning_tutorial.R
## Description: Tutorial, with simplified data, demonstrating how to perform 
##              the binning approach to generation length prediction
## Author: Robert Cooke; R.S.Cooke@soton.ac.uk
## Date: 26/07/2017
## Inputs: Life-history data ("tutorial-life-history-data-antelope-RSCC.csv")
## Outputs: Dataframe with biining predicted values of generation length
##          under a hierarchical selection process (ant_bin_pred$gl_comb)
## -------------------------------------------

## Set up directory and packages ##

# Set working directory
# for example: 
setwd("~/R")

# install/load packages
if(!require("pacman")) install.packages("pacman")
pacman::p_load(dplyr)

# dplyr: used for data manipulation # calls: %>%, mutate, group_by, filter, left_join

# read in life-history data
# for example: lh <- read.csv("...")
lh <- read.csv("tutorial-life-history-data-antelope-RSCC.csv")

# calculate bins for body-mass based on Sturges algorithm
h <- hist(lh$log_bm, breaks = "Sturges")

# bin body-mass data
ant_bin <- lh %>% 
  # create column of genus
  mutate(genus = gsub(" .*", "", sci)) %>% 
  # bin body-mass data based on Sturges algorithm - h
  mutate(bin_mass = as.numeric(cut(log_bm, breaks = h$breaks)))

# predict generation length based on genus and body-mass bin
ant_gl_bin_genus_pred <- ant_bin %>% 
  group_by(genus, bin_mass) %>% 
  mutate(gl_bin_genus_pred = ifelse(is.na(glw), mean(glw, na.rm = TRUE), NA))

# predict generation length based on family and body-mass bin
ant_gl_bin_family_pred <- ant_bin %>% 
  group_by(bin_mass) %>% 
  mutate(gl_bin_family_pred = ifelse(is.na(glw), mean(glw, na.rm = TRUE), NA))

# predict generation length based on genus
ant_gl_genus_pred <- ant_bin %>% 
  group_by(genus) %>% 
  mutate(gl_genus_pred = ifelse(is.na(glw), mean(glw, na.rm = TRUE), NA))

# predict generation length based on family
ant_gl_family_pred <- ant_bin %>% 
  mutate(gl_family_pred = ifelse(is.na(glw), mean(glw, na.rm = TRUE), NA))

# combine predicted generation length hierarchically across dataframes
ant_bin_pred <- ant_bin %>%
  # just for missing-data species
  filter(is.na(glw)) %>% 
  # add dataframes
  left_join(ant_gl_bin_genus_pred) %>% 
  left_join(ant_gl_bin_family_pred) %>% 
  left_join(ant_gl_genus_pred) %>% 
  left_join(ant_gl_family_pred) %>% 
  # hierarchical selection
  mutate(gl_comb = ifelse(is.na(gl_bin_genus_pred), gl_bin_family_pred, gl_bin_genus_pred)) %>% 
  mutate(gl_comb = ifelse(is.na(gl_comb), gl_genus_pred, gl_comb)) %>% 
  mutate(gl_comb = ifelse(is.na(gl_comb), gl_family_pred, gl_comb))
